# Supplementary material for: Case Report: Ureteral double-J stent placement: a rare case of ureteral perforation complicated by periureteral abscess
Source: Front Surg. 2026 Jul 20;13:1890796. doi: 10.3389/fsurg.2026.1890796 (PMC13429636; doi:10.3389/fsurg.2026.1890796)
Supplement: Supplementary file 1 [file Table1.xls]

## Sheet: Sheet1
	Day 1 of admission	Day 1 after stent placement	Day 4 after stent placement	Day 12 after stent placement	After nephrostomy	After percutaneous abscess drainage
Urine leukocytes (cells/μL)	3395	548	1095	656	212	1033
Blood leukocytes (*10⁹/L)	7.4	6.6	6.3	6.7	6	3.3
Neutrophil percentage (%)	85.3	83.4	88.3	85.8	70.5	64.1
Platelet count (*10⁹/L)	67	79	63	107	104	79
hs-CRP (mg/L)	20.6	44.2	100.38	61.1	59.5	21.9
